# Supplementary material for: Synthesis of New 1,4-Naphthoquinone Fluorosulfate Derivatives and the Study of Their Biological and Electrochemical Properties
Source: Int J Mol Sci. 2024 Nov 14;25(22):12245. doi: 10.3390/ijms252212245 (PMC11595164; doi:10.3390/ijms252212245)
Supplement: Supplementary file 1 [file ijms-25-12245-s001.zip]

Archive with 1 entries (1 files):
- ijms-3284153-supplementary.pdf
